# Supplementary material for: Extreme oceanographic forcing and coastal response due to the 2015–2016 El Niño
Source: Nat Commun. 2017 Feb 14;8:14365. doi: 10.1038/ncomms14365 (PMC5316878; doi:10.1038/ncomms14365)
Supplement: Supplementary Data 1 — Data inventory for study site information. [file ncomms14365-s2.xlsx]

## Sheet: Data Inventory
Greater Region	Region	Data Type	Station	Lat (N)	Lon (E)	Time Period	Survey Method	Survey Interval	Alongshore Extent (km)	Shoreline Proxy	Grain Size, D50 (mm)	Beach Slope (Tan β)	Beach Parameter Source	Beach Notes	Oceanographic Forcing Data Source	Alt Oceanographic Data Source (gap filler)
Pacific Northwest
	Washington
		Wave Buoy	Grays Harbor	46.8586	-124.244	1981-2016									http://cdip.ucsd.edu/?nav=historic&sub=data&units=metric&tz=UTC&pub=public&map_stati=1,2,3&stn=036&stream=p1&xitem=stn_home
		Water Level	Toke Point	46.7067	-123.967	1972-2016									http://tidesandcurrents.noaa.gov/inventory.html?id=9440910
		Shoreline Summary Location	CRLC	46.5907	-124.071	1997-2016
		Shoreline Survey	North Beach (WA)	46.992	-124.173	1997-2016	backpack based RTK-GPS	quarterly	45 km	2.3 meter contour extracted from cross-shore profiles, in NAVD-88 elevations	0.02	0.16	Ruggiero (pers. comm.)
		Shoreline Survey	Grayland Plains (WA)	46.818	-124.104	1997-2016	backpack based RTK-GPS	quarterly	19 km		0.02	0.31	Ruggiero (pers. comm.)
		Shoreline Survey	Long Beach (WA)	46.448	-124.059	1997-2016	backpack based RTK-GPS	quarterly	45 km		0.03	0.19	Ruggiero (pers. comm.)
		Shoreline Survey	Clatsop Plains (OR)	46.105	-123.947	1997-2016	backpack based RTK-GPS	quarterly	27 km		0.02	0.16	Ruggiero (pers. comm.)	inlcuded in Columbia Littoral cell
	Oregon
		Wave Buoy	Stonewall Bank	44.656	-124.526	1991-2016									http://www.ndbc.noaa.gov/station_page.php?station=46050
		Water Level	South Beach	44.625	-124.042	1967-2016									http://tidesandcurrents.noaa.gov/inventory.html?id=9435380
		Shoreline Summary Location	Oregon	45.4267	-123.958	1997-2016
		Shoreline Survey	Rockaway beach #1	45.525	-123.954	1997/1998, 2004-2016	backpack based RTK-GPS profiles	3/year (sum, fall, wint)	8.3	MHHW	0.167	0.043	Allan et al. (2015)
		Shoreline Survey	Rockaway beach #2	45.615	-123.946	1997/1998, 2004-2016	backpack based RTK-GPS profiles	3/year (sum, fall, wint)	9.5	MHHW	0.207	0.043	Allan et al. (2015)
		Shoreline Survey	Rockaway beach #3	45.695	-123.94	1997/1998, 2004-2016	backpack based RTK-GPS profiles	3/year (sum, fall, wint)	8.7	MHHW	0.195	0.049	Allan et al. (2015)
		Shoreline Survey	Netarts	45.41	-123.96	1997/1998, 2002, 2009, 2011, 2012, 2015-2016	backpack based RTK-GPS profiles	sporadic, monthly	12	MHW	0.206	0.042	Ruggiero (pers. comm.)
		Shoreline Survey	Neskowin beach#1	45.125	-123.98	1997/1998, 2004-2016	backpack based RTK-GPS profiles	3/year (sum, fall, wint)	7.3	MHHW	0.418	0.058	Allan et al. (2015)
		Shoreline Survey	Neskowin beach #2	45.19	-123.97	1997/1998, 2004-2016	backpack based RTK-GPS profiles	3/year (sum, fall, wint)	6.5	MHHW	0.262	0.056	Allan et al. (2015)
		Shoreline Survey	South Beach	44.6056	-124.067	1997/1998, 2002, 2009, 2010, 2014-2016	backpack based RTK-GPS profiles	sporadic, monthly	2	MHW	0.163	0.032	Ruggiero (pers. comm.)
California
	Northern California
		Wave Bouy	Pt Reyes	37.9456	-123.47	1996-2016									http://cdip.ucsd.edu/?nav=historic&sub=data&units=metric&tz=UTC&pub=public&map_stati=1,2,3&stn=029&stream=p1&xitem=stn_home
		Water Level	San Francisco	37.8067	-122.465	1898-2016									http://tidesandcurrents.noaa.gov/inventory.html?id=9414290
		Shoreline Summary Location	NorCal	37.7545	-123.38	1997-2016
		Shoreline Survey	Ocean Beach	37.7524	-122.51	1997/1998, 2004-2016	3D RTK GPS	monthly	7	MHW	0.3	0.04	Barnard et al. (2012)
	North-central California
		Wave Bouy	Monterey	36.791	-122.452	1987-2016									http://www.ndbc.noaa.gov/station_history.php?station=46042
		Water Level	Monterey	36.605	-121.888	1973-2016									http://tidesandcurrents.noaa.gov/inventory.html?id=9413450
		Shoreline Summary Location	NorCenCal	36.9124	-121.849	1997-2016
		Shoreline Survey	New Brighton	36.9784	-121.936	1997/1998, 2009, 2014-2016	3D RTK GPS	semi-annual	3	MHW
		Shoreline Survey	Sea Cliff	36.9722	-121.914	1997/1998, 2009, 2014-2016	3D RTK GPS	semi-annual	6	MHW
		Shoreline Survey	Manresa	36.9321	-121.861	1997/1998, 2009, 2014-2016	3D RTK GPS	semi-annual	5	MHW
		Shoreline Survey	Sunset	36.8871	-121.831	1997/1998, 2009, 2014-2016	3D RTK GPS	semi-annual	4	MHW
		Shoreline Survey	Pajaro	36.8468	-121.808	1997/1998, 2009, 2014-2016	3D RTK GPS	semi-annual	4	MHW
		Shoreline Survey	Moss Landing	36.8142	-121.791	1997/1998, 2009, 2014-2016	3D RTK GPS	semi-annual	3	MHW
	Central California
		Wave Buoy	Harvest	34.454	-120.781	1995-2016									http://cdip.ucsd.edu/?nav=historic&sub=data&units=metric&tz=UTC&pub=public&map_stati=1,2,3&stn=071&stream=p1&xitem=stn_home	http://www.ndbc.noaa.gov/station_history.php?station=46011
		Water Level	Santa Monica	34.0083	-118.5	1973-2016									http://tidesandcurrents.noaa.gov/inventory.html?id=9410840
		Shoreline Summary Location	CenCal	34.3596	-119.546	1997-2016
		Shoreline Survey	Goleta- Ellwood	34.4106	-119.882	1997/1998,2005-2016	3D RTK GPS	semi-annual	2	MHW	0.26	0.08	Barnard et al. (2009)
		Sand Level Survey	Camino Mallorca Staircase	34.4092	-119.869	1993-2016	Differential GPS	~daily	point measurment	N/A	0.26	0.08	Barnard et al. (2009)		http://dx.doi.org/10.1016/j.geomorph.2011.12.023
		Shoreline Survey	Goleta- Isla Vista	34.4091	-119.86	1997/1998,2005-2016	3D RTK GPS	semi-annual	3	MHW	0.26	0.08	Barnard et al. (2009)
		Shoreline Survey	Goleta Beach	34.4163	-119.834	1997/1998,2005-2016	3D RTK GPS	semi-annual	3	MHW	0.26	0.08	Barnard et al. (2009)
		Shoreline Survey	Carpinteria	34.3935	-119.525	1997/1998,2005-2016	3D RTK GPS	semi-annual	3	MHW	0.26	0.08	Barnard et al. (2009)
		Shoreline Survey	North Ventura	34.269	-119.28	1997/1998,2005-2016	3D RTK GPS	semi-annual	4	MHW	0.4	0.1	Barnard and Warrick (2010)
		Shoreline Survey	South Ventura	34.2295	-119.264	1997/1998,2005-2016	3D RTK GPS	semi-annual	5	MHW	0.4	0.1	Barnard and Warrick (2010)
	Southern California
		Wave Buoy	Oceanside	33.1794	-117.471	1997-2016									http://cdip.ucsd.edu/?nav=historic&sub=data&units=metric&tz=UTC&pub=public&map_stati=1,2,3&stn=045&stream=p1&xitem=stn_home
		Water Level	La Jolla (Scripps Pier)	32.8667	-117.257	1924-2016									http://tidesandcurrents.noaa.gov/inventory.html?id=9410230
		Shoreline Summary Location	SoCal	33.2199	-117.407	2001-2016
		Shoreline Survey	Cardiff	33.0083	-117.279	2007-2016	3D RTK GPS	monthly	1.7	MSL				Nourished in September 2012
		Shoreline Survey	Solana	32.988	-117.274	2008-2016	3D RTK GPS	monthly	2.7	MSL				Nourished in September 2012
		Shoreline Survey	Torrey Pines North	32.9293	-117.259	2001-2016	3D RTK GPS	monthly	2.9	MSL	0.17	0.04	Doria (pers. comm.)
		Shoreline Survey	Torrey Pines South	32.8828	-117.252	2004-2016	3D RTK GPS	monthly	2.4	MSL	0.17	0.04	Doria (pers. comm.)
		Shoreline Survey	Imperial Beach	32.5766	-117.132	2008-2016	3D RTK GPS	monthly	4.2	MSL				Nourished in September 2012
