# Supplementary material for: Extreme oceanographic forcing and coastal response due to the 2015–2016 El Niño
Source: Nat Commun. 2017 Feb 14;8:14365. doi: 10.1038/ncomms14365 (PMC5316878; doi:10.1038/ncomms14365)
Supplement: Supplementary Data 2 — Summary of oceanographic forcing (data for Fig. 3) and coastal response (data for Fig. 4). Numbers in bold and highlighted in yellow are the maximum values of the time-series for each region. For wave direction the most negative (southerly shifts) are bolded/highlighted. [file ncomms14365-s3.xlsx]

## Sheet: Waves_DJF
Winter (DJF) Oceanographic Forcing - Wave Buoy Data
Winter wave energy anomaly (%) = mean winter wave energy flux (watts/m) / mean of all winters AND winter extreme (Xs) wave enegy flux anomaly (%) = top 5% (i.e., 95 % exceedance) wave energy flux / mean of all winters top 5% (also included are top 0.1, 0.5, 1 and 2%= 99.9, 99.5, 99 and 98% exceedance values)																																							Summary
Year	Grays	Grays Xs	Grays 98%	Grays 99%	Grays 99.5%	Grays 99.9%	Stonewall	Stonewall Xs	Stonewall 98%	Stonewall 99%	Stonewall 99.5%	Stonewall 99.9%	Point Reyes	Point Reyes Xs	Point Reyes 98%	Point Reyes 99%	Point Reyes 99.5%	Point Reyes 99.9%	Monterey Bay	Monterey Bay Xs	Monterey Bay 98%	Monterey Bay 99%	Monterey Bay 99.5%	Monterey Bay 99.9%	Harvest	Harvest Xs	Harvest 98%	Harvest 99%	Harvest 99.5%	Harvest 99.9%	Oceanside	Oceanside Xs	Oceanside 98%	Oceanside 99%	Oceanside 99.5%	Oceanside 99.9%		Year	All	All Xs	All 98%	All 99%	All 99.5%	All 99.9%	Pacific Northwest	Pacific Northwest XS	Pacific Northwest 98%	Pacific Northwest 99%	Pacific Northwest 99.5%
1997/98	55.5756	17.2305	13.3375	15.3933	14.193	2.19546	19.7321	5.05241	-6.15205	-12.5284	-17.0923	-30.0998	57.026	43.6292	31.3094	22.1173	14.9371	2.8395	N/A	N/A	N/A	N/A	N/A	N/A	70.5007	72.0849	65.4332	62.3419	61.2646	81.7248	102.42	97.4002	79.9461	67.1754	58.0933	46.5551		1997	61.0509	47.0794	36.7749	30.8999	26.2791	20.643	37.6539	11.1415	3.59275	1.43247	-1.44962
1998/99	34.7039	21.0716	25.5934	23.1057	24.7508	27.7877	66.2545	41.7729	31.2062	25.7046	23.6045	35.0108	18.7572	8.55028	3.58288	-0.0381607	-0.700257	0.116298	31.9725	21.039	17.9386	13.8804	11.0747	8.36069	8.92137	-7.37394	-12.0002	-16.4334	-19.2567	-21.9888	7.02068	-12.5655	-20.6137	-25.954	-28.4971	-22.8394		1998	27.9383	12.0824	7.61787	3.37752	1.82932	4.40787	50.4792	31.4222	28.3998	24.4051	24.1776
1999/00	-6.5542	-12.0456	-15.7337	-17.3166	-15.1587	-11.0624	4.21935	0.583425	2.64392	7.66091	15.7756	53.7699	-5.97802	-5.4532	-4.85428	-6.77122	-9.55908	-13.1146	-7.28533	-3.57007	-4.63553	-4.66169	-4.30414	-0.198048	-8.51383	-10.4305	-11.8966	-12.9349	-14.2399	-18.7388	-12.5442	-19.0333	-15.5762	-11.975	-5.20242	7.37827		1999	-6.10937	-8.32488	-8.34207	-7.66641	-5.44811	3.00573	-1.16742	-5.7311	-6.54491	-4.82784	0.308446
2000/01	-14.474	-13.7532	-16.3438	-18.5414	-21.8302	-15.5164	-3.95086	-3.43714	-1.5859	-2.38164	-4.43972	-14.9029	5.08666	18.7477	29.105	33.8808	34.4147	28.7171	15.4602	23.8679	30.127	37.6284	39.7541	31.4244	1.51378	7.67039	11.1478	12.3914	10.9784	5.46819	-2.48019	-8.86869	-13.1302	-16.3061	-18.7228	-17.1587		2000	0.192594	4.03782	6.55334	7.77858	6.69242	3.00529	-9.21244	-8.59518	-8.96484	-10.4615	-13.1349
2001/02	N/A	N/A	N/A	N/A	N/A	N/A	N/A	N/A	N/A	N/A	N/A	N/A	6.90103	2.48368	-1.77057	-2.55035	-1.9198	5.48682	6.91053	10.5442	5.90746	0.75614	-2.18705	-10.1046	-3.20825	-7.57921	-13.3551	-17.4964	-21.1257	-27.9144	-16.7796	-33.8701	-40.6638	-45.6728	-48.7813	-51.0415		2001	-1.54408	-7.10535	-12.4705	-16.2408	-18.5035	-20.8934	N/A	N/A	N/A	N/A	N/A
2002/03	-7.12124	-3.18813	-7.8101	-9.74263	-11.1098	-9.28762	2.30729	11.813	15.8507	19.2308	21.7105	21.195	-30.2324	-39.692	-41.3308	-44.0259	-46.5403	-48.1567	14.761	57.7326	62.2633	57.6242	53.5542	44.7514	3.92889	41.4428	48.171	44.942	45.4719	35.7726	1.90723	8.82694	7.62936	6.79545	3.47751	2.56875		2002	-2.4082	12.8225	14.1289	12.4707	11.094	7.80723	-2.40698	4.31242	4.0203	4.74406	5.30035
2003/04	-8.49843	-8.5447	-12.5165	-16.0176	-17.9719	-21.5444	-0.863292	-13.4203	-18.5629	-23.4581	-27.0157	-23.7925	-20.4006	-26.4253	-24.7162	-20.5188	-19.115	-20.1398	-0.656002	10.9093	29.5624	40.8818	42.6561	49.3844	-8.71458	-8.12174	2.0536	14.6069	22.432	25.4066	2.72747	5.67838	15.2941	13.355	10.0277	3.21585		2003	-6.06757	-6.65407	-1.48092	1.47486	1.83554	2.08835	-4.68086	-10.9825	-15.5397	-19.7379	-22.4938
2004/05	-37.5696	-36.1661	-27.8532	-14.8726	-8.66881	-12.6077	N/A	N/A	N/A	N/A	N/A	N/A	-25.4714	-35.1416	-35.0833	-33.1833	-28.6588	-26.5152	-24.6654	-36.5856	-39.6597	-42.6163	-42.9493	-40.9004	-23.6909	-35.1248	-36.8919	-37.3212	-37.4704	-35.1392	-11.2702	-14.8115	-20.0812	-22.6249	-25.2827	-30.933		2004	-24.5335	-31.5659	-31.9139	-30.1236	-28.606	-29.2191	-37.5696	-36.1661	-27.8532	-14.8726	-8.66881
2005/06	13.911	23.1275	36.414	46.4822	63.1868	102.628	18.2081	21.384	28.8519	41.3223	55.4984	92.9847	9.76178	6.96602	0.881627	-3.64313	-6.70694	-13.208	11.958	-4.73896	-12.4057	-17.567	-19.3988	-19.6516	7.6131	-7.61633	-15.1236	-20.3035	-23.5593	-26.9907	-1.17583	7.31586	11.2661	14.8228	18.0597	8.77206		2005	10.046	7.73967	8.31407	10.1856	14.5133	24.0891	16.0596	22.2557	32.633	43.9023	59.3426
2006/07	23.8019	47.3641	51.5681	50.6659	58.2888	50.4929	15.5692	30.5486	31.2785	31.4392	28.3376	18.6489	12.699	30.9735	33.7502	33.5696	31.6658	21.5803	4.8539	8.75374	8.28907	12.8571	19.9056	26.0568	16.5707	38.1786	46.7905	56.0487	65.6937	59.4779	-8.45394	0.702957	14.8819	33.1116	47.8739	62.3548		2006	10.8401	26.0869	31.093	36.282	41.9609	39.7686	19.6855	38.9563	41.4233	41.0526	43.3132
2007/08	33.8318	41.1372	40.009	43.5573	43.3535	28.7442	N/A	N/A	N/A	N/A	N/A	N/A	25.5302	32.8013	44.665	50.5289	51.9158	49.4724	30.4839	38.963	56.8806	75.1928	85.9828	93.3538	18.6513	34.9663	52.6906	61.9448	62.0428	85.4101	-0.40021	-8.63651	-16.6869	-22.8331	-27.382	-30.4487		2007	21.6194	27.8463	35.5116	41.6781	43.1826	45.3064	33.8318	41.1372	40.009	43.5573	43.3535
2008/09	-34.8093	-31.5744	-24.6867	-20.2736	-21.8133	-27.0091	-31.295	-21.2742	-13.2658	-13.5754	-12.7317	-9.67986	-27.1239	-19.6512	-18.096	-16.9508	-9.89767	7.404	-29.3766	-30.183	-34.3901	-39.2738	-42.147	-46.0219	-42.4427	-43.3428	-45.342	-47.1744	-47.0455	-48.0456	-24.0118	-20.4405	-20.7698	-22.1305	-22.8046	-23.3826		2008	-31.5099	-27.7444	-26.0917	-26.5631	-26.0733	-24.4558	-33.0522	-26.4243	-18.9762	-16.9245	-17.2725
2009/10	-18.8767	-11.5429	-7.53828	-9.42448	-11.3194	-9.15854	-11.6668	-13.0864	-16.1356	-18.0517	-21.3826	-28.0868	10.5298	41.817	43.1096	41.2192	42.3894	48.4886	4.97722	32.2613	27.2209	19.2564	10.1613	2.0989	7.23499	30.7395	34.9998	38.7393	42.8751	36.8304	36.7526	87.729	84.5265	71.37	60.5287	53.3609		2009	4.82519	27.9862	27.6971	23.8515	20.5421	17.2556	-15.2717	-12.3147	-11.837	-13.7381	-16.351
2010/11	-26.3642	-49.562	-55.7863	-59.2969	-61.7099	-63.3382	-26.4329	-47.1821	-51.8786	-54.2395	-55.5058	-61.8906	-23.3003	-34.8372	-39.0503	-41.0448	-43.1777	-47.6903	-27.1386	-37.4415	-41.2469	-43.6892	-45.8789	-46.339	-30.5115	-39.8365	-43.7886	-45.8668	-46.9515	-47.5695	-22.2039	-24.6542	-10.3178	-0.581566	3.86049	12.3335		2010	-25.9919	-38.9189	-40.3448	-40.7864	-41.5606	-42.4157	-26.3985	-48.372	-53.8324	-56.7682	-58.6078
2011/12	6.76976	15.031	8.52099	-0.777466	-9.46236	-20.2078	-2.72409	-1.29811	-6.48051	-9.92268	-12.1985	-21.4905	-4.46069	-14.626	-21.4838	-25.9827	-29.6553	-35.6244	-8.29612	-28.6225	-34.8731	-38.6336	-40.691	-42.213	-8.58642	-26.3543	-30.7653	-34.8944	-38.3822	-43.8812	-26.8891	-42.8921	-45.33	-45.6608	-44.725	-39.6963		2011	-7.36444	-16.4603	-21.7353	-25.9786	-29.1857	-33.8522	2.02284	6.86645	1.02024	-5.35007	-10.8304
2012/13	-4.33884	-15.588	-18.474	-23.2102	-30.114	-40.0758	-5.65138	-2.275	-2.86768	-5.88192	-9.56947	-21.3594	5.59772	-5.99736	-4.37118	1.24273	4.32056	0.448863	-0.34712	-21.2825	-25.2759	-26.465	-27.3673	-33.7904	5.85246	-19.4484	-26.8389	-31.6807	-35.1062	-41.0095	-17.5883	-19.575	-13.9006	-12.8704	-15.2607	-15.8916		2012	-2.74591	-14.0277	-15.288	-16.4776	-18.8495	-25.2796	-4.99511	-8.93148	-10.6709	-14.5461	-19.8417
2013/14	-35.8903	-22.3025	-10.5591	3.44203	12.1504	18.9214	-40.2797	-21.2115	-9.28734	3.26032	11.7102	0.909306	-40.5972	-35.4985	-30.7726	-26.5027	-21.3039	-1.15601	-38.6884	-39.2501	-32.7358	-26.4815	-18.6394	-10.3449	-35.5051	-40.9292	-38.5921	-34.3707	-29.2751	-23.0424	-46.116	-59.944	-63.8383	-66.0965	-67.9016	-67.1146		2013	-39.5128	-36.5226	-30.9642	-24.4582	-18.8766	-13.6379	-38.085	-21.757	-9.92321	3.35117	11.9303
2014/15	-31.3454	-21.8802	-26.5406	-30.3282	-34.1021	-40.777	-38.0069	-27.4141	-28.4315	-29.1384	-31.4426	-30.1704	-26.981	-22.1162	-25.1932	-26.2807	-25.8872	-26.1267	-34.5273	-34.7579	-39.1752	-44.0578	-47.8991	-53.4544	-29.8586	-23.2214	-25.7421	-28.7453	-31.6481	-31.8763	-9.78096	-13.4197	-18.1062	-22.2396	-25.9283	-29.6181		2014	-28.4167	-23.8016	-27.1981	-30.1317	-32.8179	-35.3371	-34.6761	-24.6471	-27.486	-29.7333	-32.7723
2015/16	57.2482	61.1858	48.3992	37.1553	27.337	39.8154	34.5804	39.4446	44.8167	40.5597	34.7415	18.9541	52.6561	53.47	60.3186	64.9339	63.4785	67.1777	49.6034	32.3611	26.2086	25.3686	28.3732	47.5878	50.2447	44.2967	39.0499	36.2065	33.3021	36.1059	48.866	71.0578	85.4708	108.315	128.567	131.585		2015	48.8665	50.3027	50.7106	52.0898	52.6333	56.8711	45.9143	50.3152	46.6079	38.8575	31.0393
Winter wave direction anomaly (degrees) = mean winter peak wave direction - mean of all winters AND winter extreme (Xs) wave direction anomaly (degrees) = mean peak wave direction of top 5% (i.e., 95 % exceedance) wave energy flux - mean direction of all winters top 5% (also included are top 0.1, 0.5, 1 and 2%= 99.9, 99.5, 99 and 98% exceedance values)																																							Summary
Year	Grays	Grays Xs	Grays 98%	Grays 99%	Grays 99.5%	Grays 99.9%	Stonewall	Stonewall Xs	Stonewall 98%	Stonewall 99%	Stonewall 99.5%	Stonewall 99.9%	Point Reyes	Point Reyes Xs	Point Reyes 98%	Point Reyes 99%	Point Reyes 99.5%	Point Reyes 99.9%	Monterey Bay	Monterey Bay Xs	Monterey Bay 98%	Monterey Bay 99%	Monterey Bay 99.5%	Monterey Bay 99.9%	Harvest	Harvest Xs	Harvest 98%	Harvest 99%	Harvest 99.5%	Harvest 99.9%	Oceanside	Oceanside Xs	Oceanside 98%	Oceanside 99%	Oceanside 99.5%	Oceanside 99.9%		Year	All	All Xs	All 98%	All 99%	All 99.5%	All 99.9%	Pacific Northwest	Pacific Northwest XS	Pacific Northwest 98%	Pacific Northwest 99%	Pacific Northwest 99.5%
1997/98	-6.36246	-5.70014	-2.16769	0.499949	3.30203	4.44907	N/A	N/A	N/A	N/A	N/A	N/A	-8.43504	-12.5973	-8.48337	-6.77343	-9.85238	-0.352431	N/A	N/A	N/A	N/A	N/A	0	N/A	N/A	N/A	N/A	N/A	N/A	6.49127	-4.55941	-8.21925	-10.7166	-15.7835	-13.2401		1997	-2.76874	-7.61895	-6.2901	-5.66336	-7.44463	-2.28587	-6.36246	-5.70014	-2.16769	0.499949	3.30203
1998/99	-1.74568	7.54074	5.74765	7.69533	4.07187	1.69907	N/A	N/A	N/A	N/A	N/A	N/A	6.66754	8.55235	1.24069	0.934161	-3.31332	-3.51649	6.53197	7.9279	5.61525	6.6875	13.2897	21.1538	3.48601	-0.217085	-0.864994	-0.554798	-0.405125	3.53385	-4.38593	-14.0861	-21.3482	-12.0603	-2.20541	15.9396		1998	2.11078	1.94355	-1.92191	0.540371	2.28754	7.76197	-1.74568	7.54074	5.74765	7.69533	4.07187
1999/00	0.138223	1.94633	-0.274836	-9.95943	-26.7924	-43.8009	N/A	N/A	N/A	N/A	N/A	N/A	0.772042	-1.94997	-6.04246	-10.4163	-11.9618	-10.8993	8.25464	10.8446	6.68072	-2.61986	-1.96032	-3.84615	0.0574477	-4.1068	-5.25115	-8.42645	-11.0159	-11.9349	1.92518	-5.04054	2.97597	2.83364	3.78891	7.50206		1999	2.22951	0.338718	-0.382352	-5.71768	-9.5883	-12.5958	0.138223	1.94633	-0.274836	-9.95943	-26.7924
2000/01	3.72913	3.52862	1.21104	2.77866	7.90304	5.94907	N/A	N/A	N/A	N/A	N/A	N/A	-0.784088	-4.29368	-5.13766	-8.34039	-10.3637	-20.7431	1.08104	3.34457	2.11932	1.9256	2.86111	-3.84615	0.970301	-1.08203	-0.0902327	-0.591628	-0.277285	1.42448	5.84644	-3.56201	-13.4412	-31.8873	-33.1571	-69.1386		2000	2.16856	-0.412907	-3.06774	-7.22302	-6.6068	-17.2708	3.72913	3.52862	1.21104	2.77866	7.90304
2001/02	N/A	N/A	N/A	N/A	N/A	N/A	N/A	N/A	N/A	N/A	N/A	N/A	6.47362	3.14933	2.26423	-0.0368211	-0.328237	-3.86806	6.49279	9.79111	9.26217	11.4494	11.5624	6.15385	3.63437	-1.2943	-3.68762	-6.55145	-5.26308	-0.684896	-2.74254	7.38367	6.12952	5.3448	6.47357	19.8067		2001	3.46456	4.75745	3.49208	2.55148	3.11117	5.35191	N/A	N/A	N/A	N/A	N/A
2002/03	-5.33888	-15.2284	-16.0797	-13.9594	-15.597	0.949074	N/A	N/A	N/A	N/A	N/A	N/A	-5.25177	-2.9401	-1.29391	-3.11718	-1.41488	N/A	-8.70282	-13.8828	-8.19076	-5.21726	-2.98304	-8.84615	-6.26771	0.664722	0.527863	0.574338	-0.0216027	-1.38802	2.31445	8.69339	9.48396	6.95194	6.09005	0.470806		2002	-4.64934	-4.53864	-3.1105	-2.95352	-2.78529	-2.20357	-5.33888	-15.2284	-16.0797	-13.9594	-15.597
2003/04	-1.69724	4.844	8.16564	9.30247	11.4485	15.4491	N/A	N/A	N/A	N/A	N/A	N/A	-4.17941	7.32477	5.95832	2.03907	-0.633635	9.84288	-6.87496	1.96092	-4.46983	-9.02679	-10.2558	-18.8462	-1.04349	0.634056	-1.88892	-5.54699	-6.41365	-8.41927	6.22056	1.88429	-3.127	6.40451	4.53678	2.58018		2003	-1.51491	3.32961	0.92764	0.634456	-0.263556	0.121342	-1.69724	4.844	8.16564	9.30247	11.4485
2004/05	5.02772	9.74022	10.6064	13.8025	14.2364	11.3657	N/A	N/A	N/A	N/A	N/A	N/A	-0.0260597	2.57913	7.1168	8.19979	9.69449	4.92101	-3.22456	-13.4591	-23.9063	-43.63	-72.377	N/A	-2.11371	-1.48003	1.74116	3.02444	2.91874	10.5651	-8.30184	-28.0268	-33.9299	-38.3159	-58.7253	-73.0058		2004	-1.72769	-6.12932	-7.67438	-11.3838	-20.8505	-11.5385	5.02772	9.74022	10.6064	13.8025	14.2364
2005/06	-0.0142179	-7.73624	-8.05271	-12.5785	-19.4924	-22.8009	N/A	N/A	N/A	N/A	N/A	N/A	0.610993	0.254185	-4.86981	-10.0815	-21.1024	-34.454	N/A	N/A	N/A	N/A	N/A	N/A	-0.675641	-3.33499	-5.15927	-7.62288	-11.0159	-14.0443	1.76219	2.89754	7.01485	5.64614	4.23636	-1.28701		2005	0.42083	-1.97987	-2.76673	-6.15917	-11.8436	-18.1465	-0.0142179	-7.73624	-8.05271	-12.5785	-19.4924
2006/07	3.4047	0.632048	1.20135	2.56437	6.85758	10.9491	N/A	N/A	N/A	N/A	N/A	N/A	6.92506	7.76473	8.24638	8.79894	11.2414	17.5773	N/A	N/A	N/A	N/A	N/A	N/A	4.62428	7.29732	9.16485	9.92176	9.94999	7.7526	5.57401	14.919	18.6184	24.2957	24.4352	23.3224		2006	5.13201	7.65329	9.30774	11.3952	13.121	14.9003	3.4047	0.632048	1.20135	2.56437	6.85758
2007/08	3.53468	-12.3919	-26.5913	-38.3166	-44.6879	-46.3009	N/A	N/A	N/A	N/A	N/A	N/A	-1.46055	-14.5611	-15.1741	-22.2422	-19.2047	-18.579	-4.05732	-7.70566	-10.3807	-9.0744	-7.71032	-3.84615	-1.59141	-9.25029	-15.6433	-18.9354	-15.3398	-16.4505	-4.46608	9.01538	12.6071	11.9073	8.32727	2.22862		2007	-1.60814	-6.97872	-11.0364	-15.3322	-15.7231	-16.5896	3.53468	-12.3919	-26.5913	-38.3166	-44.6879
2008/09	5.11618	14.795	18.7808	25.2787	26.3121	24.1991	N/A	N/A	N/A	N/A	N/A	N/A	1.28438	8.65172	13.3489	22.3337	23.0382	27.1241	-0.685558	-24.555	-23.9063	-18.0744	-0.710317	N/A	1.3336	5.21234	5.75489	8.10191	8.56043	14.7682	-7.17093	1.18901	0.408746	-1.11726	5.96221	10.3146		2008	-0.0244683	1.05861	2.87741	7.30453	12.6325	19.1015	5.11618	14.795	18.7808	25.2787	26.3121
2009/10	-6.48113	-7.06951	-7.91686	-7.19753	-5.50605	-0.300926	1.17107	24.4733	26.8411	29.9977	30.8899	20	-8.86707	-9.98779	-10.2638	-11.885	-15.5825	-14.3602	-6.78444	-4.45418	-3.35687	-2.83631	-2.98304	-3.84615	-5.40329	-4.15099	-2.46378	0.149443	0.256806	-0.278646	3.10515	-9.77185	-13.6374	-4.06368	-5.22387	-1.99013		2009	-3.87662	-1.82683	-1.79959	0.694101	0.308532	-0.12935	-2.65503	8.7019	9.46214	11.4001	12.6919
2010/11	-4.29723	-6.08353	-8.35872	-12.1023	-5.00605	7.19907	-4.06257	-2.54977	-8.47631	-11.6567	-12.126	N/A	-2.27384	2.31244	2.56982	5.39621	9.62489	12.7648	N/A	N/A	N/A	N/A	N/A	N/A	-1.28143	2.78826	3.09581	2.89498	3.45283	9.5651	-11.3444	-26.6152	-24.4812	-27.865	-15.9398	10.7208		2010	-4.6519	-6.02955	-7.13011	-8.66656	-3.99883	10.0624	-4.1799	-4.31665	-8.41752	-11.8795	-8.56604
2011/12	4.03127	4.6361	10.8622	13.7787	14.7212	11.4491	6.10917	9.53284	8.42845	12.1826	19.1727	25	5.605	3.88955	1.26168	1.71318	2.72148	5.73351	5.58756	6.88623	6.7347	6.13612	3.28968	-8.84615	4.57648	-0.0110955	-3.24866	-4.80591	-5.49603	-10.1224	-9.97412	4.20247	5.86613	7.29123	14.0133	20.5646		2011	2.65589	4.85602	4.98408	6.04931	8.0704	7.29643	5.07022	7.08447	9.64533	12.9806	16.9469
2012/13	6.03337	13.8744	14.5948	19.4691	19.0849	21.6991	3.08168	-9.98625	-11.0477	-22.0317	-13.5546	-20	8.14109	17.4526	18.6272	19.8605	21.6419	19.0929	6.95223	15.7433	18.3209	22.4018	27.017	21.1538	4.1527	8.32126	11.9258	13.5423	16.1091	16.5964	7.72622	20.2971	22.3502	22.7265	18.769	5.44737		2012	6.01455	10.9504	12.4619	12.6614	14.8445	10.6649	4.55753	1.94408	1.77351	-1.28128	2.76513
2013/14	0.420541	0.000583604	0.0133696	-0.0546727	2.13031	-0.550926	6.25694	-11.991	-8.00012	-1.62693	-1.73641	5	2.96321	7.59574	13.6563	18.2534	17.2953	11.3585	1.86789	14.9071	22.9965	35.6098	38.2897	31.1538	2.19984	5.2316	9.4868	12.6093	11.9131	14.1901	-1.6035	0.918422	5.18091	3.27337	5.40965	17.0489		2013	2.01749	2.77707	7.2223	11.344	12.2169	13.0334	3.33874	-5.99519	-3.99338	-0.840799	0.19695
2014/15	-4.65218	-10.6088	-3.32246	-0.935625	5.58486	11.6991	N/A	N/A	N/A	N/A	N/A	N/A	-7.2048	-18.3607	-19.0145	-12.0145	-2.77568	-2.70399	-7.38284	-12.5409	-6.01402	-4.22825	-10.7103	-38.8462	-7.31752	-4.21787	-4.15055	-2.65859	-4.32274	-15.3411	0.45426	6.47654	9.28266	9.73989	8.37272	8.66612		2014	-5.22062	-7.85035	-4.64377	-2.01942	-0.770232	-7.30522	-4.65218	-10.6088	-3.32246	-0.935625	5.58486
2015/16	-0.846795	3.28053	1.58098	-0.0656617	1.42901	-13.3009	-12.5563	-9.47917	-7.74542	-6.86502	-22.6455	-30	-0.960307	-4.83592	-4.01085	-2.62164	1.27546	1.06163	0.94436	5.19192	8.49528	10.497	13.3806	11.1538	0.659172	-1.00409	0.751337	4.87563	6.41022	0.268229	8.56964	13.7851	18.2656	19.6112	20.6199	14.0489		2015	-0.698372	1.1564	2.88949	4.23858	3.41161	-2.79471	-6.70155	-3.09932	-3.08222	-3.46534	-10.6082
[truncated: 7 more columns]

## Sheet: Waves_OctMar
Fall/Winter Oceanographic Forcing - Wave Buoy Data
Fall/Winter (Oct-Mar) wave energy anomaly (%) = Fall/Winter wave energy flux (watts/m) / mean of all Fall/Winter time periods AND Fall/Winter extreme (Xs) wave enegy flux anomaly (%) = top 5% (i.e., 95 % exceedance) wave energy flux / mean of all Fall/Winter top 5% (also included are top 0.1, 0.5, 1 and 2%= 99.9, 99.5, 99 and 98% exceedance values)																																							Summary
Year	Grays	Grays Xs	Grays 98%	Grays 99%	Grays 99.5%	Grays 99.9%	Stonewall	Stonewall Xs	Stonewall 98%	Stonewall 99%	Stonewall 99.5%	Stonewall 99.9%	Point Reyes	Point Reyes Xs	Point Reyes 98%	Point Reyes 99%	Point Reyes 99.5%	Point Reyes 99.9%	Monterey Bay	Monterey Bay Xs	Monterey Bay 98%	Monterey Bay 99%	Monterey Bay 99.5%	Monterey Bay 99.9%	Harvest	Harvest Xs	Harvest 98%	Harvest 99%	Harvest 99.5%	Harvest 99.9%	Oceanside	Oceanside Xs	Oceanside 98%	Oceanside 99%	Oceanside 99.5%	Oceanside 99.9%		Year	All	All Xs	All 98%	All 99%	All 99.5%	All 99.9%	Pacific Northwest	Pacific Northwest XS	Pacific Northwest 98%	Pacific Northwest 99%	Pacific Northwest 99.5%
1997/98	40.5382	11.268	5.33777	3.90717	6.62358	-3.34251	16.5717	11.913	2.00417	-2.31693	-1.47619	7.21899	40.0797	35.9119	26.5228	17.7335	10.3347	-3.04964	N/A	N/A	N/A	N/A	N/A	N/A	44.4239	58.0158	55.5074	51.7151	51.4383	60.4543	61.7996	84.8275	71.6673	62.4468	53.7882	39.3321		1997	40.6827	40.3873	32.2079	26.6971	24.1417	20.1227	28.555	11.5905	3.67097	0.79512	2.57369
1998/99	28.1923	15.4573	14.2913	15.3237	15.7639	11.5822	59.0955	47.1279	40.5791	41.3112	51.8265	94.4	22.1891	8.66062	3.18138	-1.67734	-6.49647	-11.3033	36.384	29.4166	24.4724	20.0963	13.8175	4.6761	12.8643	-4.89699	-8.60407	-13.2351	-17.4087	-22.2229	10.9726	-13.3997	-21.4697	-26.8997	-30.8251	-31.7347		1998	28.283	13.7276	8.74174	5.81984	4.44627	7.56623	43.6439	31.2926	27.4352	28.3175	33.7952
1999/00	5.5627	-9.93831	-14.5898	-17.4114	-18.04	-15.7395	13.9046	-1.16063	-2.81141	-0.0949175	4.14231	15.5622	11.0765	14.4896	14.8394	14.482	16.8693	18.4223	2.78404	5.89732	4.0872	2.12385	-1.38233	-5.65612	4.05394	0.446533	-4.50998	-7.01441	-8.51337	-13.0222	6.06128	-13.0158	-19.4788	-21.5491	-19.4959	-2.36675		1999	7.24051	-0.54688	-3.74391	-4.91067	-4.40334	-0.466695	9.73365	-5.54947	-8.70061	-8.75313	-6.94886
2000/01	-9.70521	-18.7405	-23.3407	-26.0409	-27.6043	-25.9676	-2.07026	-6.00564	-3.88625	-4.63442	-7.5097	-20.8889	4.41097	1.7757	8.25159	15.2902	20.3724	18.6082	13.6979	11.9467	16.9149	21.7171	30.4936	31.2301	4.98149	3.63835	8.98959	11.3084	10.7286	1.46243	-3.04045	-15.1874	-17.4624	-20.4696	-23.0941	-23.8505		2000	1.37907	-3.76213	-1.75554	-0.471532	0.564412	-3.2344	-5.88774	-12.3731	-13.6135	-15.3377	-17.557
2001/02	5.48761	28.9582	33.2213	33.5519	31.1932	24.261	-1.64179	24.8213	24.1897	23.9055	21.3755	11.4924	6.17864	12.3989	9.7245	9.02348	9.62147	10.9764	3.93627	16.4826	15.0844	13.5124	12.8525	4.62081	-3.60289	1.77354	-0.673443	-3.27647	-7.74792	-15.7119	-12.1874	-23.4356	-31.5359	-36.979	-41.228	-46.3884		2001	-0.304919	10.1665	8.3351	6.62295	4.34447	-1.79161	1.92291	26.8897	28.7055	28.7287	26.2844
2002/03	-6.30196	-2.00872	-6.2809	-8.82294	-10.7877	-13.2119	1.68518	5.8167	4.94158	3.49316	2.17428	-3.9917	-16.7246	-5.60463	2.0786	8.57877	14.4821	21.3076	15.667	57.307	71.8449	73.7359	70.5473	59.8027	-1.31779	25.9166	33.9031	36.7433	35.243	30.3075	-6.95916	14.4167	10.3024	3.88935	-0.757278	-4.27779		2002	-2.32521	15.9739	19.4649	19.6029	18.4836	14.9894	-2.30839	1.90399	-0.66966	-2.66489	-4.30671
2003/04	-2.70779	12.7	19.862	27.7875	30.4656	28.2424	0.202349	2.09515	3.70873	6.53686	2.17386	-14.0915	-19.0182	-20.2852	-17.492	-14.1365	-13.9489	-15.2197	-6.93142	-5.14244	6.39459	21.3324	31.9429	43.5018	-12.2875	-17.8661	-12.9295	-5.20458	5.32768	17.8616	-4.23443	-7.59699	-0.586611	4.04817	4.02572	-2.19322		2003	-7.49616	-6.01592	-0.173797	6.72732	9.99781	9.68355	-1.25272	7.3976	11.7854	17.1622	16.3197
2004/05	-25.9413	-29.2676	-27.8291	-23.1742	-20.593	-16.6443	N/A	N/A	N/A	N/A	N/A	N/A	-15.9845	-23.0724	-22.0038	-19.9693	-22.1241	-28.1727	-13.9556	-24.2104	-28.7061	-32.6858	-37.1341	-44.0193	-14.5443	-22.5102	-25.8151	-28.3443	-31.2729	-37.4408	-8.94278	-18.5302	-23.8861	-27.3468	-29.0126	-33.5777		2004	-15.8737	-23.5182	-25.6481	-26.3041	-28.0274	-31.971	-25.9413	-29.2676	-27.8291	-23.1742	-20.593
2005/06	6.91309	5.37785	7.56559	15.2866	26.8031	67.9267	15.752	4.31553	1.64006	4.54584	11.4512	45.8165	11.909	6.69612	1.62697	-3.26595	-8.08528	-17.5234	8.99606	-7.22775	-13.4579	-18.0382	-21.8404	-19.8538	8.79351	-5.17274	-11.7821	-16.5229	-20.4231	-24.0657	-6.57654	-3.09799	-0.010688	1.80429	4.98472	5.45653		2005	7.63119	0.148505	-2.40302	-2.6984	-1.18495	9.62613	11.3325	4.84669	4.60282	9.91621	19.1272
2006/07	9.2402	32.2666	36.9851	36.3162	38.8767	45.3515	2.39079	13.0072	10.2845	9.03628	7.09483	-1.42628	-6.48012	10.7422	15.2044	17.29	18.969	13.419	-9.48618	-0.353998	-0.0116238	1.50129	5.55009	25.5479	-1.00731	20.2841	27.2383	35.1579	43.822	55.0925	-13.0769	-6.79675	4.07204	15.8162	29.3312	55.9631		2006	-3.06992	11.5249	15.6288	19.1863	23.9406	32.3246	5.81549	22.6369	23.6348	22.6762	22.9857
2007/08	18.34	24.4537	22.1688	20.7862	23.4227	21.9665	N/A	N/A	N/A	N/A	N/A	N/A	9.234	10.6931	19.686	28.2832	34.0115	40.3194	13.065	19.9725	33.4423	48.2316	66.1106	87.8051	12.5692	20.7567	33.1757	44.9429	53.8279	63.1813	-0.239487	-11.4365	-18.0923	-24.2467	-28.896	-33.8318		2007	10.5937	12.8879	18.0761	23.5994	29.6953	35.8881	18.34	24.4537	22.1688	20.7862	23.4227
2008/09	-27.8724	-32.3714	-32.1318	-31.5228	-30.717	-32.7781	-29.2125	-32.0376	-31.2266	-29.815	-31.3329	-28.4967	-16.9606	-16.5361	-15.8766	-17.0178	-16.3501	-8.17183	-21.5216	-27.7671	-32.8609	-36.9173	-41.0147	-46.8001	-28.0076	-33.1958	-36.7684	-39.3153	-40.9476	-44.5881	-15.4637	-17.7316	-13.7663	-13.195	-15.1392	-24.0761		2008	-23.1731	-26.6066	-27.1051	-27.9638	-29.2502	-30.8185	-28.5424	-32.2045	-31.6792	-30.6689	-31.025
2009/10	4.5772	6.86845	5.30705	0.188273	-6.52643	-13.8781	2.52642	-2.44442	-8.21511	-13.0591	-18.6043	-28.7054	22.8798	35.344	37.0923	33.0529	30.2835	33.6976	17.8983	30.3145	28.3934	21.5215	13.7577	-1.07167	23.1222	33.0132	35.7795	35.6401	34.8955	31.235	23.9789	60.416	68.8662	67.3022	57.8251	45.5072		2009	15.8305	27.252	27.8705	24.1076	18.6052	11.1308	3.55181	2.21201	-1.45403	-6.43543	-12.5654
2010/11	-4.38115	-4.9372	7.62848	14.4871	15.5487	12.7881	-7.15122	-16.7577	-12.7519	-10.1819	-10.5985	-14.7629	-5.87906	-16.3521	-19.765	-24.0589	-28.2279	-31.4484	-10.3368	-18.0682	-20.6752	-23.0326	-26.2367	-34.62	-13.3435	-15.2097	-11.7813	-6.47105	-1.42209	12.2956	-8.23354	-16.0315	-12.2666	-7.58343	-4.60206	2.69242		2010	-8.22089	-14.5594	-11.6019	-9.47345	-9.25642	-8.84253	-5.76619	-10.8475	-2.56171	2.15261	2.4751
2011/12	7.85955	4.58295	-0.933427	-6.38628	-13.5977	-24.717	0.727632	-1.06041	-5.27625	-7.58471	-7.90188	-12.8184	-3.1718	-13.6425	-19.663	-23.9517	-27.9727	-30.6888	-6.85447	-24.7305	-30.3269	-33.5341	-35.7057	-39.5084	-8.74455	-22.696	-27.649	-31.5871	-36.3039	-43.4492	-14.8689	-19.3877	-19.2626	-20.2955	-22.7834	-31.1156		2011	-4.17543	-12.8224	-17.1852	-20.5566	-24.0442	-30.3829	4.29359	1.76127	-3.10484	-6.9855	-10.7498
2012/13	-16.2983	-26.6192	-28.1353	-30.5489	-33.8506	-42.2874	-16.9076	-11.2931	-9.09657	-12.2582	-17.6703	-33.0411	-7.68443	-15.1601	-15.5193	-14.1364	-9.88103	-6.90987	-11.6913	-23.4306	-27.479	-29.1914	-30.6344	-34.0221	-7.13471	-21.6461	-28.0408	-32.6366	-36.5429	-43.3941	-14.7805	-18.4638	-17.9363	-17.7721	-19.6258	-21.7512		2012	-12.4161	-19.4355	-21.0345	-22.7573	-24.7008	-30.2343	-16.603	-18.9561	-18.6159	-21.4036	-25.7604
2013/14	-33.5158	-25.6917	-19.9283	-13.3868	-6.18199	9.89501	-38.482	-32.3357	-30.0564	-26.1204	-17.1344	-16.9692	-31.9732	-36.0644	-37.5134	-36.6839	-34.6916	-20.1808	-29.3497	-30.3518	-28.7597	-26.5246	-23.0353	-14.8721	-27.701	-32.7625	-32.7229	-31.7145	-28.9777	-16.1745	-29.1098	-21.0158	-10.2133	3.49883	15.2193	20.5629		2013	-31.6886	-29.7036	-26.5323	-21.8219	-15.8003	-6.28979	-35.9989	-29.0137	-24.9924	-19.7536	-11.6582
2014/15	-31.7524	-30.8554	-34.1668	-37.3172	-39.528	-44.3074	-34.3211	-20.5103	N/A	N/A	N/A	N/A	-27.9319	-26.1055	-29.7055	-32.7301	-34.1343	-33.1957	-35.6195	-37.7688	-40.4145	-43.0864	-46.9579	-54.5273	-28.5304	-25.1104	-27.4214	-30.4935	-33.5612	-37.3072	-12.7511	-20.6884	-22.972	-25.6889	-28.5511	-33.5217		2014	-28.4844	-26.8398	-30.936	-33.8633	-36.5465	-40.5719	-33.0368	-25.6828	-34.1668	-37.3172	-39.528
2015/16	31.7654	38.4967	34.9687	26.9767	18.7292	10.8604	16.9303	14.5087	15.9726	17.2367	11.9897	0.702064	23.8506	36.111	39.3307	43.8939	46.9686	49.1138	33.3181	27.7144	22.0579	19.2381	18.8693	37.7663	35.4131	37.2217	34.1043	30.3081	27.8384	25.4864	47.6522	66.1556	74.0317	83.2201	98.8363	119.171		2015	31.4883	36.7013	36.7443	36.8123	37.2053	40.5167	24.3478	26.5027	25.4707	22.1067	15.3595
Fall/Winter wave direction anomaly (degrees) = mean Fall/Winter peak wave direction - mean of all Fall/Winters AND Fall/Winter extreme (Xs) wave direction anomaly (degrees) = mean peak wave direction of top 5% (i.e., 95 % exceedance) wave energy flux - mean direction of all Fall/Winters top 5% (also included are top 0.1, 0.5, 1 and 2%= 99.9, 99.5, 99 and 98% exceedance values)																																							Summary
Year	Grays	Grays Xs	Grays 98%	Grays 99%	Grays 99.5%	Grays 99.9%	Stonewall	Stonewall Xs	Stonewall 98%	Stonewall 99%	Stonewall 99.5%	Stonewall 99.9%	Point Reyes	Point Reyes Xs	Point Reyes 98%	Point Reyes 99%	Point Reyes 99.5%	Point Reyes 99.9%	Monterey Bay	Monterey Bay Xs	Monterey Bay 98%	Monterey Bay 99%	Monterey Bay 99.5%	Monterey Bay 99.9%	Harvest	Harvest Xs	Harvest 98%	Harvest 99%	Harvest 99.5%	Harvest 99.9%	Oceanside	Oceanside Xs	Oceanside 98%	Oceanside 99%	Oceanside 99.5%	Oceanside 99.9%		Year	All	All Xs	All 98%	All 99%	All 99.5%	All 99.9%	Pacific Northwest	Pacific Northwest XS	Pacific Northwest 98%	Pacific Northwest 99%	Pacific Northwest 99.5%
1997/98	-6.60728	-6.80104	-4.22648	-2.77868	-1.80244	3.25	N/A	N/A	N/A	N/A	N/A	N/A	-5.46386	-11.495	-11.9124	-9.23694	-6.56632	-2.12808	N/A	N/A	N/A	N/A	N/A	N/A	N/A	N/A	N/A	N/A	N/A	N/A	6.35452	0.220246	-4.43146	-8.79032	-13.1835	-8.9963		1997	-1.90554	-6.02525	-6.85678	-6.93531	-7.18409	-2.62479	-6.60728	-6.80104	-4.22648	-2.77868	-1.80244
1998/99	-0.745416	0.276897	-3.13747	-2.16219	-4.58298	-0.416667	N/A	N/A	N/A	N/A	N/A	N/A	3.34437	5.4685	2.27058	-0.781415	-4.88992	-2.12808	1.72944	3.75832	2.66852	2.48853	4.38648	15.7692	2.70266	-2.22836	-3.15042	-2.7827	-3.14601	2.53689	1.46685	-13.1136	-21.4334	-19.6969	-9.22257	18.2498		1998	1.69958	-1.16764	-4.55644	-4.58693	-3.491	6.80223	-0.745416	0.276897	-3.13747	-2.16219	-4.58298
1999/00	-1.86695	-1.77341	-6.13033	-14.0229	-22.6447	-38.75	N/A	N/A	N/A	N/A	N/A	N/A	-0.559747	-1.65281	-0.950455	-3.47341	-2.05152	1.56332	1.26564	9.00482	7.80577	4.0453	2.28564	3.26923	-3.14909	-3.26954	-4.44659	-8.16102	-10.8311	-8.71311	-1.91767	-12.0066	-8.36841	-4.11452	-1.95482	8.05448		1999	-1.24556	-1.93951	-2.418	-5.14531	-7.03932	-6.91521	-1.86695	-1.77341	-6.13033	-14.0229	-22.6447
2000/01	2.75049	3.96349	3.05717	1.28542	0.810811	3.625	N/A	N/A	N/A	N/A	N/A	N/A	1.64383	-1.89387	-4.81571	-6.53262	-8.49595	-16.7179	3.51486	2.75055	3.67304	0.583764	-4.18495	-7.5641	0.601164	1.04325	0.622454	2.99087	4.22364	4.99783	2.46077	-2.08062	-3.15888	-11.5055	-31.6139	-65.7736		2000	2.19422	0.756561	-0.124385	-2.63561	-7.85207	-16.2866	2.75049	3.96349	3.05717	1.28542	0.810811
2001/02	3.81308	2.75889	7.28932	10.3628	10.1838	11.9167	N/A	N/A	N/A	N/A	N/A	N/A	3.50564	2.91932	4.55702	3.64595	2.35226	0.157072	4.67021	3.85179	4.88055	6.04888	5.33886	8.26923	1.97854	0.396598	-0.60743	0.250784	2.69564	2.18533	-2.64136	16.4962	16.7739	17.0446	15.0085	22.2928		2001	2.26522	5.28456	6.57867	7.47061	7.11581	8.96421	3.81308	2.75889	7.28932	10.3628	10.1838
2002/03	-3.12853	-14.3041	-13.3047	-13.6991	-8.99474	-0.125	N/A	N/A	N/A	N/A	N/A	N/A	-1.17706	-3.61937	-1.27136	-1.05185	-1.69071	-5.11637	-4.1845	-15.2645	-12.7939	-10.2302	-9.63949	-9.23077	-2.44945	-1.91273	0.0266377	-0.973407	-1.16072	-3.08811	5.08009	9.76508	6.64399	5.36949	5.49192	5.76933		2002	-1.17189	-5.06712	-4.13987	-4.117	-3.19875	-2.35818	-3.12853	-14.3041	-13.3047	-13.6991	-8.99474
2003/04	-0.0478381	5.21488	8.43944	9.80093	9.55071	9.75	N/A	N/A	N/A	N/A	N/A	N/A	-1.12396	9.00331	12.0518	7.42734	6.74679	16.6805	-1.72263	1.60851	0.0302464	-6.97438	-15.094	-21.7308	0.743302	1.40528	0.238282	-2.07817	-7.1542	-8.36155	1.28805	-1.96046	-0.40755	-1.21029	4.59551	6.82401		2003	-0.172615	3.0543	4.07044	1.39309	-0.271045	0.632442	-0.0478381	5.21488	8.43944	9.80093	9.55071
2004/05	3.157	9.95173	9.43557	8.87457	9.1795	9.83333	N/A	N/A	N/A	N/A	N/A	N/A	-1.15175	2.76865	3.0587	0.866936	1.81655	-3.00699	N/A	N/A	N/A	N/A	N/A	N/A	-1.35761	-1.29425	-2.2718	-2.3398	0.516255	2.88845	-4.01073	-17.621	-25.8551	-33.2533	-38.1338	-67.7072		2004	-0.840771	-1.54872	-3.90816	-6.4629	-6.65537	-14.4981	3.157	9.95173	9.43557	8.87457	9.1795
2005/06	-0.616614	-1.59815	-4.37834	-8.64315	-15.1614	-25.875	N/A	N/A	N/A	N/A	N/A	N/A	1.27636	2.13953	1.90621	3.2988	-4.53096	-14.6086	N/A	N/A	N/A	N/A	N/A	N/A	1.56758	0.393794	1.21112	2.20599	-0.634313	18.0056	3.26417	2.55154	4.8453	8.13294	4.50115	3.30839		2005	1.37288	0.87168	0.89607	1.24864	-3.95638	-4.79238	-0.616614	-1.59815	-4.37834	-8.64315	-15.1614
2006/07	2.33368	2.96918	-2.0534	-1.62367	3.00526	7.41667	N/A	N/A	N/A	N/A	N/A	N/A	7.81041	6.71307	6.39017	7.26121	8.68039	13.1649	N/A	N/A	N/A	N/A	N/A	N/A	4.03413	3.87036	6.03488	7.60206	8.31455	10.9744	1.07648	18.2468	19.7744	21.3615	21.7718	28.4451		2006	3.81367	7.94984	7.53652	8.65028	10.443	15.0003	2.33368	2.96918	-2.0534	-1.62367	3.00526
2007/08	3.24595	-6.22947	-17.1361	-30.6293	-39.6311	-47.125	N/A	N/A	N/A	N/A	N/A	N/A	-1.58848	-12.2178	-17.4587	-16.1645	-22.2202	-16.7023	N/A	N/A	N/A	N/A	N/A	N/A	-1.85291	-4.77286	-12.4697	-17.1683	-19.9761	-20.9631	-3.8153	6.36214	13.7598	13.3001	9.93439	8.93339		2007	-1.00268	-4.21449	-8.32617	-12.6655	-17.9733	-18.9643	3.24595	-6.22947	-17.1361	-30.6293	-39.6311
2008/09	3.51098	11.5227	14.1139	15.8009	20.5053	23.875	9.89661	24.7462	30.8886	32.8026	36.6824	40	2.74934	9.75404	11.1089	14.7657	17.8255	23.4149	0.254037	-12.633	-26.874	-32.6771	-12.1849	N/A	1.22291	5.59453	7.5684	10.3453	13.7509	12.701	-7.30547	0.715604	12.8822	13.251	19.5225	14.3826		2008	1.7214	6.61669	8.28133	9.04807	16.0169	22.8747	6.70379	18.1345	22.5012	24.3017	28.5938
2009/10	-3.18803	-2.45642	0.520836	6.74279	11.5734	3.125	-1.95292	5.3115	5.66707	4.57695	-4.74613	-20	-3.65715	-4.9449	-4.46448	-7.27644	-6.63779	-18.4211	-2.2476	-0.247789	0.0802802	1.63028	-4.18495	-9.23077	-2.62034	-2.29891	-0.279435	2.21979	2.32875	-0.572483	6.04029	-2.85102	-10.0826	-13.2948	-5.53436	1.02323		2009	-1.27096	-1.24792	-1.42638	-0.90023	-1.20017	-7.34601	-2.57048	1.42754	3.09396	5.65987	3.41365
2010/11	-4.10773	-7.8129	-2.70591	1.97535	4.16435	6.625	-0.530378	-8.58041	-19.4902	-23.9346	-25.8176	-22.5	0.373913	-1.11417	-3.91107	-3.92688	-9.2358	-21.882	-0.784739	6.29495	9.57048	12.8811	11.6045	0.769231	0.357829	1.9589	2.20603	5.19581	4.62989	3.2947	-6.128	-14.7571	-20.3962	-28.2849	-38.2069	-7.00802		2010	-1.80318	-4.00178	-5.7878	-6.0157	-8.81026	-6.78351	-2.31905	-8.19666	-11.0981	-10.9796	-10.8266
2011/12	1.77731	1.13919	4.87542	8.46372	10.9825	13.25	1.416	12.3458	15.1533	17.413	25.2539	35	4.60474	4.73855	4.87508	4.90307	7.83096	16.0868	5.27044	3.4033	2.90381	1.43742	-1.80399	-9.23077	4.67075	3.37979	1.14561	-1.24678	-2.2096	-12.8772	-7.48286	-8.30888	-2.57276	2.1293	8.31649	-18.4338		2011	1.7094	2.78297	4.39674	5.51663	8.06171	3.96584	1.59666	6.74252	10.0144	12.9384	18.1182
2012/13	1.96587	4.83062	9.09642	11.5219	16.6189	14.625	0.00419193	-17.4084	-24.1724	-31.0328	-26.3176	-22.5	1.41827	9.00302	12.2772	14.1582	17.3551	21.3602	0.306425	7.15411	9.88055	10.9326	13.0878	18.2692	0.0753026	3.37817	7.76562	10.3957	11.4055	13.8416	0.708867	-2.1594	-1.5753	9.66746	16.1254	14.4373		2012	0.746487	0.799693	2.21201	4.27382	8.04585	10.0056	0.98503	-6.28887	-7.53798	-9.75547	-4.84934
2013/14	0.760694	4.79824	4.77665	4.91721	3.17192	0.625	2.35357	-3.23574	3.73743	4.38977	1.44434	5	1.33598	6.26865	7.76408	15.0739	18.6335	10.8133	-0.367012	7.28183	10.667	13.4785	16.3414	28.2692	-0.462141	1.035	0.151524	-2.79838	-2.7167	-5.79123	0.227571	2.23188	1.51518	0.101688	5.7064	6.8787		2013	0.641444	3.06331	4.76864	5.86044	7.09681	7.6325	1.55713	0.781251	4.25704	4.65349	2.30813
2014/15	-4.7317	-7.91339	-10.0431	-6.35023	-4.28046	10.625	N/A	N/A	N/A	N/A	N/A	N/A	-7.66921	-14.5647	-16.0931	-18.807	-12.1122	-2.89762	-6.82299	-15.3372	-13.8962	-9.21624	-10.3388	-20.8974	-6.46911	-3.31845	-3.51962	-5.71335	-3.5292	-13.8772	-0.518899	2.17148	5.48556	8.88003	7.10342	10.6248		2014	-5.24238	-7.79245	-7.6133	-6.24135	-4.63145	-3.28449	-4.7317	-7.91339	-10.0431	-6.35023	-4.28046
2015/16	1.72504	1.46302	1.51118	0.163629	-2.64859	-6.25	-11.1871	-13.1791	-11.7838	-4.21488	-6.49938	-15	-5.67161	-7.27412	-5.38246	-4.14999	-2.80967	0.36801	-0.881582	-1.62569	1.40381	5.57157	4.38648	3.26923	0.406452	-3.36056	-0.225511	2.05569	3.49296	2.81814	5.85264	16.0977	16.6012	20.9124	19.7725	18.6951		2015	-1.62602	-1.31312	0.354073	3.38973	2.61571	0.650082	-4.73102	-5.85802	-5.13632	-2.02563	-4.57399
[truncated: 7 more columns]

## Sheet: WaterLevel_DJF
Winter (DJF) Oceanographic Forcing - Water Level Data
Winter water level anomaly (m) = mean winter water level - mean of all winters								Summary
Year	Toke Pt	Newport	San Francisco	Monterey	Santa Monica	Scripps Pier		All	Pacific Northwest	California
1997/98	0.267459	0.211715	0.209999	0.153792	0.120042	0.147451		0.185076	0.239587	0.157821
1998/99	0.0757462	-0.0269702	-0.0832585	-0.109581	-0.0854482	-0.0824909		-0.0520005	0.024388	-0.0901947
1999/00	-0.0233474	-0.0227512	-0.0660306	-0.0706449	-0.0782362	-0.0758372		-0.0561412	-0.0230493	-0.0726872
2000/01	-0.11099	-0.115204	-0.0717021	-0.0572111	-0.0680733	-0.0789767		-0.0836929	-0.113097	-0.0689908
2001/02	0.0168552	-0.0168307	-0.0621818	-0.0690866	-0.0563541	-0.0670375		-0.0424392	1.22405e-05	-0.063665
2002/03	0.0707523	0.06002	0.0538954	0.0468895	0.0126262	0.005897		0.0416801	0.0653861	0.0298271
2003/04	0.0823166	0.0778993	0.0167185	0.00572857	0.00417139	-0.0234469		0.0272312	0.0801079	0.00079289
2004/05	-0.0456324	-0.0235392	0.0562113	0.0817328	0.0641489	0.0509003		0.0306369	-0.0345858	0.0632483
2005/06	0.0410419	0.0175282	0.00945322	-0.0420599	-0.0509142	-0.0587347		-0.0139476	0.0292851	-0.0355639
2006/07	-0.036236	-0.0646581	-0.0684976	-0.0368049	-0.0169652	-0.0249252		-0.0413478	-0.050447	-0.0367982
2007/08	0.0123737	-0.0366716	-0.0558027	-0.0325405	-0.0351047	-0.068782		-0.036088	-0.012149	-0.0480575
2008/09	-0.123296	-0.0910109	-0.0522127	-0.0372256	-0.027567	-0.0302125		-0.0602541	-0.107153	-0.0368044
2009/10	0.0718117	0.0954126	0.0953053	0.0988198	0.0959954	0.0576808		0.0858376	0.0836121	0.0869504
2010/11	-0.0489576	-0.0095289	-0.0133339	-0.0200964	-0.0234037	-0.0207165		-0.0226728	-0.0292433	-0.0193876
2011/12	-0.143351	-0.115274	-0.0695253	-0.0510604	-0.0333691	-0.00612967		-0.0697848	-0.129312	-0.0400211
2012/13	-0.076208	-0.0518289	-0.0307419	-0.0327759	-0.0149021	-0.00699303		-0.035575	-0.0640184	-0.0213532
2013/14	-0.177036	-0.131758	-0.0307999	-0.00462801	0.0156552	0.0323804		-0.0493644	-0.154397	0.00315192
2014/15	0.0315295	0.0716311	0.0888968	0.0993336	0.080447	0.117811		0.0816082	0.0515803	0.0966222
2015/16	0.115168	0.171819	0.0736076	0.0774188	0.0972519	0.132162		0.111238	0.143494	0.09511

## Sheet: WaterLevel_OctMar
Fall/Winter (Oct-Mar) Oceanographic Forcing - Water Level Data
Fall/Winter water level anomaly (m) = mean Fall/Winter water level - mean of all Fall/Winters								Summary
Year	Toke Pt	Newport	San Francisco	Monterey	Santa Monica	Scripps Pier		All	Pacific Northwest	California
1997/98	0.202082	0.164446	0.167832	0.135944	0.125628	0.136811		0.155457	0.183264	0.141554
1998/99	0.0898171	0.00782985	-0.0549504	-0.0807328	-0.063217	-0.0604147		-0.0269447	0.0488235	-0.0648287
1999/00	-0.0325956	-0.0424615	-0.0549116	-0.0694813	-0.0742581	-0.0761389		-0.0583078	-0.0375285	-0.0686975
2000/01	-0.0965436	-0.108388	-0.0518639	-0.0440808	-0.0545983	-0.0662285		-0.0702838	-0.102466	-0.0541929
2001/02	-0.00426001	-0.0341982	-0.0460749	-0.0492219	-0.0509169	-0.0674425		-0.0420191	-0.0192291	-0.053414
2002/03	0.0184311	0.0174271	0.0199948	0.0193197	-0.010564	-0.0140892		0.00841991	0.0179291	0.00366531
2003/04	0.0418203	0.0266848	0.00818681	0.00458923	0.0150582	-0.00298787		0.0155586	0.0342525	0.0062116
2004/05	-0.0320529	-0.0239179	0.0357122	0.0549926	0.0373835	0.0313441		0.0172436	-0.0279854	0.0398581
2005/06	0.0364645	0.0161168	0.0078602	-0.0330592	-0.0429541	-0.052362		-0.0113223	0.0262907	-0.0301288
2006/07	-0.0326766	-0.0493223	-0.0485419	-0.0239745	-0.0141293	-0.0196793		-0.0313873	-0.0409994	-0.0265812
2007/08	-0.0261271	-0.062613	-0.0740943	-0.0491839	-0.0456165	-0.0788922		-0.0560878	-0.04437	-0.0619467
2008/09	-0.097735	-0.0701798	-0.0435152	-0.0334799	-0.0220819	-0.0220156		-0.0481679	-0.0839574	-0.0302731
2009/10	0.0688673	0.0587663	0.0497734	0.055948	0.0633398	0.0329319		0.0549378	0.0638168	0.0504983
2010/11	-0.0046561	0.0220377	-0.0137343	-0.0265722	-0.0411461	-0.0344022		-0.0164122	0.00869079	-0.0289637
2011/12	-0.0666997	-0.0426363	-0.0467908	-0.0386323	-0.0388143	-0.0137219		-0.0412159	-0.054668	-0.0344898
2012/13	-0.0613486	-0.0236017	-0.0183973	-0.0180049	-0.00463355	0.00942056		-0.0194276	-0.0424751	-0.0079038
2013/14	-0.125264	-0.0778723	-0.00742542	0.00874497	0.0200479	0.0386256		-0.0238572	-0.101568	0.0149983
2014/15	0.0349566	0.0767295	0.0794738	0.0916147	0.0827453	0.117731		0.0805418	0.055843	0.0928913
2015/16	0.08752	0.145153	0.0914667	0.0952706	0.118727	0.14151		0.113275	0.116336	0.111744

## Sheet: Erosion_Anomaly
Fall - Spring (Aug-Apr) Shoreline response
Fall/Spring shoreline position anomaly (m) = (max Fall(Aug-Nov)-min Spring (Jan-Apr) shoreline position)*100/(mean of all Fall/Spring differences)								Summary
Year	CRLC	OR	N. CA	N-C. CA	C. CA	S. CA		All	Pacific Northwest	California
1997/98	-12.9328	-43.9052	9	9	-6	N/A		-8.96759	-28.419	4
1998/99	49.3923	N/A	N/A	N/A	N/A	N/A		49.3923	49.3923	N/A
1999/00	-33.8002	N/A	N/A	N/A	N/A	N/A		-33.8002	-33.8002	N/A
2000/01	-1.92804	N/A	N/A	N/A	N/A	N/A		-1.92804	-1.92804	N/A
2001/02	29.8709	N/A	N/A	N/A	N/A	N/A		29.8709	29.8709	N/A
2002/03	-5.80628	N/A	N/A	N/A	N/A	N/A		-5.80628	-5.80628	N/A
2003/04	5.80064	N/A	N/A	N/A	N/A	N/A		5.80064	5.80064	N/A
2004/05	-55.6306	-73.0656	-31	N/A	N/A	5.1693		-38.6317	-64.3481	-12.9154
2005/06	9.63396	61.9937	24	N/A	5	22.6291		24.6513	35.8138	17.2097
2006/07	40.1724	62.3007	-6	N/A	61	46.016		40.6978	51.2366	33.672
2007/08	61.6856	15.0921	14	N/A	3	-9.28511		16.8985	38.3889	2.57163
2008/09	-30.208	-33.6595	-64	N/A	N/A	-8.92661		-34.1985	-31.9338	-36.4633
2009/10	4.8827	-27.0345	68	N/A	-13	25.2452		11.6187	-11.0759	26.7484
2010/11	-28.1292	-29.7686	-50	N/A	-11	-34.5571		-30.691	-28.9489	-31.8524
2011/12	5.66332	63.6399	-20	N/A	-37	-28.4213		-3.2236	34.6516	-28.4738
2012/13	-32.9825	-57.8825	-22	N/A	2	-41.9491		-30.5628	-45.4325	-20.6497
2013/14	-48.846	1.25242	-21	N/A	11	-9.14141		-13.347	-23.7968	-6.38047
2014/15	-28.3576	56.9389	1	-54	-70	-55.4535		-24.9787	14.2907	-44.6134
2015/16	71.5192	98.2508	98	45	54	88.6746		75.9074	84.885	71.4186
